# Supplementary material for: An MRI-based radiomics nomogram in predicting histologic grade of non-muscle-invasive bladder cancer
Source: Front Oncol. 2023 Mar 16;13:1025972. doi: 10.3389/fonc.2023.1025972 (PMC10060523; doi:10.3389/fonc.2023.1025972)
Supplement: Supplementary file 1 [file Table_1.xls]

## Sheet: Sheet1
Table S1 Sequence parameters for bladder multiparametric MRI
	Ingenia			Ingenia CX
Parameters	T2WI	DWI	DCE	T2WI	DWI	DCE
Sequence	TSE	SE-EPI	3D-FFE	TSE	SE-EPI	3D-FFE
TR/TE (ms)	3626/100	2310/100	3.3/1.59	2516/110	2152/65	3.2/1.53
Flip angle (degree)	90	90	10	90	90	10
Echo train length	1	1	1	1	1	1
Field of view (mm×mm)	260×260	260×260	260×260	260×260	260×260	260×260
Matrix size	372×363	88×82	216×217	372×331	88×85	216×217
Thickness (mm)	4	4	4	4	4	4
