# Supplementary material for: An MRI-based radiomics nomogram in predicting histologic grade of non-muscle-invasive bladder cancer
Source: Front Oncol. 2023 Mar 16;13:1025972. doi: 10.3389/fonc.2023.1025972 (PMC10060523; doi:10.3389/fonc.2023.1025972)
Supplement: Supplementary file 2 [file Table_2.xlsx]

## Sheet: Sheet1
Lable	original_firstorder_10Percentile	original_firstorder_Kurtosis	wavelet.LLH_firstorder_Maximum	wavelet.LLH_glcm_ClusterShade	wavelet.LHL_firstorder_Mean	wavelet.HLL_gldm_SmallDependenceHighGrayLevelEmphasis	wavelet.HLH_firstorder_Mean	wavelet.HHH_glszm_LargeAreaLowGrayLevelEmphasis	wavelet.HHH_gldm_LargeDependenceLowGrayLevelEmphasis	log.sigma.2.0.mm.3D_firstorder_Median	log.sigma.2.0.mm.3D_glcm_ClusterShade	log.sigma.3.0.mm.3D_firstorder_Median	log.sigma.5.0.mm.3D_glcm_Contrast	lbp.3D.m1_glrlm_ShortRunHighGrayLevelEmphasis	lbp.3D.m2_glszm_SmallAreaHighGrayLevelEmphasis	diagnostics_Image.interpolated_Minimum.1	original_glcm_ClusterTendency.1	wavelet.LLH_firstorder_Skewness.1	wavelet.LHL_firstorder_InterquartileRange.1	wavelet.LHH_firstorder_Skewness.1	wavelet.HLL_gldm_SmallDependenceHighGrayLevelEmphasis.1	wavelet.HHH_gldm_DependenceVariance.1	log.sigma.3.0.mm.3D_firstorder_Kurtosis.1	log.sigma.3.0.mm.3D_firstorder_Skewness.1	Test_RadScore	Test_Probability
0	27.5415	2.74392	77.7303	-365.728	28.2233	670.8	-1.03761	8.09151	2.3721	35.8838	-239.243	39.7673	20.9826	3.51805	0.220764	-98.67	145.121	-1.0493	47.4001	-0.125526	448.187	4.93587	2.06751	0.0269007	-8.33494	0.000239925
0	60.8003	2.89568	-24.0996	-65.9632	14.4554	169.5	8.854	0.115792	0.102251	32.0934	-113.967	17.1172	14.5446	4.81957	2.14028	-108.114	10.052	-0.025195	54.4325	0.281993	385.389	0.17284	2.31006	0.197569	-6.688	0.00124422
1	-23.1391	2.76328	132.41	-1970.87	16.9798	1038.52	-0.825183	32.584	3.85484	64.0087	-1027.81	80.2915	52.4557	8.2541	2.87862	-134.052	18.1454	-0.361073	18.552	0.718512	40.1229	12.1141	2.5939	-0.182693	0.916216	0.714271
0	116.378	4.0386	131.857	-6798.26	16.1698	769.72	0.948386	1.70384	0.668001	46.6288	-1042.91	35.88	19.5311	9.33194	0.377438	-119.911	79.9262	-0.973293	58.2147	0.290074	588.004	7.66742	2.92975	-0.494643	-3.94565	0.0189717
0	46.5899	6.43283	94.5449	55.302	4.63095	202.491	-0.735246	88.9409	1.16435	16.1122	190.213	27.8917	14.9689	6.71314	1.66345	-98.6387	40.789	-0.0334597	23.5776	0.75088	50.8656	17.1953	2.45161	0.0587767	-4.68868	0.00911496
1	-3.41265	3.68827	112.336	-217.736	22.5038	561.2	-0.392139	341.148	9.31984	46.8235	-996.39	64.6213	44.7098	7.28099	1.52523	-141.713	45.0317	-0.268916	33.6974	-0.769449	419.493	16.5971	2.40482	-0.284167	2.27809	0.907046
1	0.0381362	4.79809	99.3455	45.0346	32.2544	375.908	-0.018961	11.0762	1.27641	62.7738	-301.197	74.8118	26.8898	4.72291	1.36867	-138.332	19.84	-0.0577664	25.2173	0.354153	31.0413	10.3797	3.4155	-0.498887	1.2816	0.782722
0	46.3998	2.65755	110.382	335.957	12.1541	180.08	-0.19295	30.068	3.40313	17.4643	6.88104	25.908	20.6678	3.03125	2.0536	-93.1726	55.8162	0.120669	35.6797	0.656624	80.1842	12.1533	2.64952	-0.105945	-4.37712	0.0124057
1	-41.5357	4.63741	129.975	934.399	38.3818	480.79	-1.52717	89.543	3.36198	59.1777	-734.962	78.5899	36.9486	8.4485	1.5544	-100.596	29.8322	-0.308761	28.1466	-0.212555	113.896	14.368	2.54084	-0.102624	2.28583	0.907697
0	116.372	2.32106	92.8661	-1241.27	20.2723	117.975	-4.3081	5.33929	4.56319	43.5714	-141.616	24.9099	17.3429	4.43961	1.41815	-126.062	7.79167	0.385719	23.6435	-0.178707	31	0	2.21613	-0.412469	-1.64898	0.161248
1	-22.9959	5.19267	92.4998	94.1557	26.0286	1108.42	-0.719818	197.689	8.54254	49.4592	-1295.64	52.3032	32.4833	7.67646	0.409529	-105.292	57.4463	0.134906	34.0393	-0.252058	746.32	12.5246	2.99816	-0.758592	4.66744	0.990691
0	-2.28515	4.30485	107.692	1088.62	7.23967	1082.17	-1.77112	6.02855	1.09384	24.6336	415.585	30.8709	43.3933	7.23069	1.73542	-117.714	52.8009	-0.60053	60.5014	-0.355151	362.412	6.14779	2.89161	-0.337934	-2.62613	0.0674755
0	70.5699	2.63949	129.899	-3619.36	23.7804	736.366	-3.66732	7.18978	1.83102	56.3297	-156.687	52.3459	15.9959	9.9619	0.257029	-111.13	92.4184	-0.706117	36.393	0.0259999	241.76	4.55455	3.60803	-0.67853	-1.91814	0.128069
0	17.9826	1.93798	-111.006	194.461	27.7925	214.75	6.02354	0.199293	0.172618	85.2675	-572.732	46.79	54.6111	3.08735	1.1059	-64.9224	265.809	0.819251	58.7704	-0.0964463	42.3944	0	2.12276	0.331214	-4.11888	0.0160025
1	3.00789	2.54215	196.324	3745.77	-14.0485	670.826	-2.44785	4.46104	1.18128	79.2682	-2081.86	80.1567	28.2627	8.82169	3.50499	-117.041	108.785	0.541098	47.478	-0.192117	107.62	10.7667	2.74502	0.66546	3.01002	0.953025
0	24.1436	3.63389	82.4953	-162.649	19.3799	555.787	0.245147	24.2489	5.48682	37.8126	-339.018	51.1041	29.6895	7.13799	0.356473	-81.0192	235.368	-0.418673	62.8711	0.246959	1745.8	4.11557	3.79093	-0.866765	-4.85652	0.00771746
0	42.1798	4.35414	115.311	-5404.01	18.6071	526.219	-0.904977	1.8296	0.462831	50.4107	48.3331	55.6896	35.1362	7.67427	0.895556	-96.9019	28.9159	-0.848616	34.5467	0.442667	357.134	2.50634	2.61498	-0.476242	-5.25425	0.00519808
1	36.9705	2.59915	167.29	-3175.78	24.8609	1294.69	-0.563027	0.656537	0.369268	66.8372	-91.3933	69.4399	27.9411	9.01888	1.76371	-58.6349	32.8609	0.125033	24.8281	0.0025459	197.195	5.25257	2.57058	-0.0496679	2.81736	0.943607
0	54.2799	3.63577	109.651	104.045	7.60892	380.775	-0.77717	78.9531	3.54286	33.141	-622.188	36.0944	33.9008	7.77297	2.97595	-131.796	129.833	-0.0432862	43.0332	0.598422	289.361	9.78241	3.06316	-0.383363	-2.65805	0.0654947
1	-29.7219	4.07007	111.838	-277.292	18.5857	778.905	-0.680154	202.92	5.81002	40.956	-289.678	51.6301	36.7747	7.67444	3.06272	-110.848	70.4251	-0.287386	30.4103	-0.0101388	509.352	18.0499	2.83906	-0.330936	2.05971	0.886925
1	35.5798	3.44134	153.328	418.609	38.2353	589.426	-2.54794	1.49976	0.99938	58.2765	-368.844	51.3363	11.0435	2.47392	0.256956	-61.8451	25.1742	0.30179	33.1623	-0.39685	278.349	2.14681	2.59934	-0.600945	2.73399	0.939003
0	2.69944	2.35686	84.3584	-489.744	15.7486	441.448	-0.0527333	100.684	9.75857	47.9912	-299.678	50.7509	30.7547	3.76903	0.46882	-91.0669	272.578	-0.786723	41.6016	0.212735	470.105	11.4986	2.10155	-0.185587	-6.51381	0.00148062
1	31.7189	5.50957	148.261	13.8803	11.9902	500.887	-1.79235	237.203	7.49845	44.0506	-205.824	58.9356	40.2325	8.04769	2.4068	-102.598	41.0151	0.0864855	23.8823	0.0357455	163.764	14.5453	2.42148	0.0180708	2.17655	0.898124
0	72.324	3.2418	131.972	-1188.96	8.09099	537.785	0.293657	13.1829	0.592257	27.5049	-520.233	31.7751	31.3332	6.69445	1.61303	-113.067	89.1916	-0.310898	29.7332	0.284092	518.073	10.2036	2.83238	-0.225148	-3.82666	0.0213179
1	17.1998	3.19813	149.849	1977.55	10.0124	311.538	-1.4482	14.0301	1.15156	50.5859	-900.68	41.7964	28.805	8.57817	0.317704	-133.973	53.6835	-0.618444	53.7669	0.0868629	82.5908	5.3216	3.23512	-0.82321	-0.333061	0.417496
0	146.983	2.79763	107.101	-5569.77	8.22719	827.948	0.07112	11.9679	1.55885	40.6614	-970.068	35.1551	45.3278	3.97952	1.50078	-77.2879	44.5285	0.556648	59.9162	0.223956	71.8266	6.38705	3.46632	0.110952	-1.4316	0.192849
0	99.3865	2.11113	66.2081	77.2073	32.408	96.8829	-3.49579	25.3125	10.7245	55.3388	-292.548	58.2182	7.82543	1.92492	0.0860454	-85.9446	39.1641	0.902797	64.4327	-0.400587	265.75	0.305556	2.19881	-0.173605	-1.16926	0.236989
0	122.536	2.14672	74.5002	868.86	5.46193	195.274	0.0359272	5.66772	2.11812	13.5943	55.5259	7.12043	13.6521	3.31264	0.338873	-79.0351	83.4885	-0.658641	48.4803	-0.449495	79.816	7.01907	3.64214	1.21379	-8.56218	0.000191165
0	-3.80146	5.94979	97.8544	-27.2847	26.5965	502.588	-0.0263316	496.154	8.41044	39.6173	-251.23	55.226	20.0856	7.87093	4.78721	-85.2091	68.4122	-0.408615	43.2471	0.0649236	307.115	10.8382	2.77284	-0.232283	1.04566	0.739941
1	7.45994	4.18547	159.792	-2347.51	26.2982	870.527	-1.40112	25.969	2.17014	50.1548	-213.983	66.3299	51.6233	8.17904	2.60219	-83.2016	44.5527	-0.864781	31.7062	0.271833	151.617	13.1538	2.85741	-0.412559	0.830155	0.696388
0	46.7147	3.1199	93.0261	-598.743	26.1306	628.453	0.480946	62.7327	5.15151	43.8692	-398.694	46.2668	26.8813	4.16498	0.177979	-92.1689	128.676	-0.284647	65.8794	0.23653	568.823	2.28429	3.04171	-0.67939	-3.11425	0.0425232
0	121.411	2.1977	79.9544	-6796.02	-1.99279	295.813	-2.12285	1.52774	1.35835	22.8921	-97.2544	-7.2068	23.1552	4.25761	0.194537	-91.7087	47.8744	-0.766705	41.5807	-0.369329	161.249	2.3584	2.01807	0.335273	-10.2356	3.59e-05
1	24.8041	3.82489	96.1475	-1443.36	24.4232	196.265	-2.91592	5.16397	2.1657	50.7242	-79.7104	40.3323	36.8457	4.79988	1.58573	-117.234	178.461	0.137488	50.0385	-0.363992	34.7742	6.69271	3.08429	-0.80711	-1.14056	0.242218
0	42.1379	2.85283	-47.679	697.664	36.2333	147.105	10.0205	0.796092	1.01791	84.6582	-142.078	73.6119	6.75253	3.34298	0.376296	-117.127	35.374	-0.164816	45.0713	0.844297	89.6433	6.71191	3.42641	-0.814338	0.124673	0.531128
0	89.6953	1.9758	52.4628	28.06	53.8716	139.341	-0.534123	0.785812	0.518829	18.055	-73.2509	14.7255	30.1314	4.11133	2.3011	-92.72	63.3369	0.63451	97.9678	0.314634	173.42	4.96552	2.47732	0.451301	-3.91049	0.0196374
0	-0.548247	2.99355	99.3659	-2703.54	12.903	755.865	-0.698098	19.1956	4.26349	52.3695	-1055.26	66.4813	36.1287	7.73109	1.26809	-138.803	193.013	-0.211672	146.214	0.29769	487.337	4.47666	2.06376	-0.301718	-6.89477	0.00101204
0	15.6767	2.56954	232.09	-7373.29	-16.044	1005.44	-3.92931	0.304383	0.241777	63.2786	-50.4291	93.5855	58.2635	7.29225	0.104939	-92.1733	239.776	-0.503019	63.0358	0.154855	2038.84	2.19945	2.80201	-0.520484	-7.59784	0.000501281
0	15.2497	2.44362	123.86	-354.538	24.8686	851.733	-1.03171	8.21965	2.18185	51.1073	124.615	49.2632	16.0379	4.97968	0.330297	-75.2728	177.523	0.275726	61.7803	0.173971	702.988	14.1158	2.31246	0.172251	-0.989907	0.270931
1	-22.8334	2.78569	84.5166	-503.397	1.56518	225.739	0.286443	24.2918	4.98214	66.1529	-1432.36	68.5936	30.3144	8.29555	1.30236	-116.414	37.8045	-0.792772	26.7633	0.820396	35.7118	8.52875	1.9393	0.11635	-5.26672	0.00513403
0	14.9231	4.61237	78.6957	-158.515	19.1197	186.563	-0.77776	149.882	7.83727	46.5648	-122.283	64.0046	24.4393	4.29528	0.338161	-85.0112	100.711	-0.326792	41.4125	0.329341	600.25	7.76691	2.62153	-0.21761	-4.54913	0.0104657
0	83.5447	3.15018	51.4976	9.14007	20.3845	110.132	-0.62272	56.106	4.60774	28.1397	-74.508	41.1677	21.3127	6.3547	2.19659	-110.189	91.2865	0.282236	74.038	0.962727	328.423	12.8173	2.63149	-0.140299	-4.68859	0.00911575
1	71.0568	2.69536	103.919	-116.44	25.5003	1046.79	-0.238248	22.5882	2.39321	56.3345	-604.86	59.6583	45.4218	3.89659	0.319092	-102.049	14.2497	-0.275275	22.279	-0.264476	50.3038	11.5442	2.99034	-0.14541	7.61997	0.99951
0	20.5872	3.71355	153.794	-2144.65	7.56942	468.876	2.24911	1.49691	0.410537	19.5523	2651.35	24.5769	23.6495	7.40354	2.45084	-97.5514	45.029	-0.784638	48.3869	0.380413	445.605	1.72191	2.08997	-0.278886	-6.14361	0.00214256
0	-9.4161	3.14154	66.3368	3.70976	14.6742	862.906	0.151115	25.5416	2.41792	27.7853	-95.3377	30.3632	15.0439	6.92779	2.07493	-146.812	31.897	-0.171183	8.43099	-0.098898	894.187	8.64612	2.07361	0.246892	-4.25031	0.0140593
1	-1.29801	3.90813	82.328	-169.674	8.84996	534.961	-0.46547	56.674	2.07917	36.8551	-360.118	48.9062	34.8406	6.99528	2.34595	-195.924	75.264	0.0560529	31.6199	0.139202	134.334	14.3195	3.6146	-0.582236	-1.2013	0.231244
0	110.381	5.79992	111.922	357.354	2.57289	215.388	-0.54219	643.695	4.64498	13.7241	24.3714	23.2298	20.1922	6.83609	2.65597	-101.178	58.4476	0.144893	18.8319	0.113131	166.061	18.109	3.12528	-0.225879	4.55049	0.989548
1	34.5397	5.18999	191.832	3535.22	7.18113	1084.7	0.218763	11.6022	0.94324	29.4128	1527.07	31.6175	27.1328	7.67331	3.09513	-117.227	113.831	-0.396951	39.9457	0.0568122	419.259	5.22323	4.22185	-1.0526	3.55845	0.972306
1	-27.1822	4.90376	128.897	816.351	45.0103	236.282	-0.726736	70.3757	5.88947	58.7353	150.584	83.1946	28.1346	4.08787	0.751257	-109.819	127.639	-0.675508	45.9739	-0.418212	269.248	10.4858	3.49476	-0.76056	0.472211	0.615907
0	85.1067	1.99744	-49.2009	285.185	2.23974	53.6	10.1335	1.6875	2.0125	15.1166	-75.8519	7.03477	7.5	0.498264	0.04	-78.2227	0	0.00402857	30.8971	0.119813	20.6667	0.222222	1.5	-0.676269	-9.88082	5.11e-05
0	86.7386	3.78116	131.437	-832.951	-2.46731	585.85	2.67274	2.22685	0.839509	3.00087	2833.97	0.444366	28.248	7.8534	0.170663	-91.9954	32.1901	-0.551902	32.4765	-0.85382	516.873	6.6328	3.18718	-0.407454	-3.14485	0.0412948
1	0.422862	3.2573	146.38	-1553.05	15.2009	516.514	-0.725548	88.402	3.7013	45.5184	-427.419	60.3362	54.116	7.44569	1.14222	-95.0636	107.752	-0.0770361	29.6257	0.129604	314.263	14.3365	3.15959	0.380491	-1.19933	0.231594
0	0.621884	2.81918	86.8193	-1408.85	18.3364	624.502	-3.84202	23.0309	3.87093	71.2825	96.7958	58.5616	44.662	1.86066	1.8774	-89.2336	74.432	-1.14356	46.5698	0.295618	153.818	7.99437	2.64351	-0.716562	-0.977206	0.273446
1	-28.1883	4.66703	125.18	-350.322	18.8082	804.085	-1.16984	102.568	6.83555	59.9489	-1183.62	76.0486	62.2659	8.06346	1.41707	-122.64	52.5377	-0.0259725	31.3817	0.388274	294.049	12.7075	3.04037	-0.429153	2.9851	0.951896
0	47.7333	3.5397	133.885	87.5739	13.2053	920.682	-0.726559	39.0952	3.7347	46.8704	-465.789	60.9809	35.8888	7.26176	0.337799	-99.2095	73.9001	0.298662	31.5494	0.496299	299.611	11.0964	2.94364	-0.652638	1.15895	0.761143
0	11.7305	2.98138	136.236	-7187.26	15.9982	1118.93	0.19615	44.1777	3.98	49.2954	-161.385	56.9682	61.32	7.64663	1.65795	-108.384	48.0403	-0.915081	37.7087	0.0611678	262.584	8.42634	2.3554	-0.016956	-3.19388	0.0393966
0	25.8991	4.81303	78.1072	-364.985	13.1999	579.09	-0.724988	0.930349	0.430588	41.7549	-285.365	34.4472	21.8286	9.45725	1.00361	-117.818	38.5507	-1.16692	92.6964	-1.00352	116.461	6.99824	1.94349	0.0904714	-4.68315	0.00916503
1	42.0584	4.06181	74.3677	-231.992	22.7833	385.742	-0.353353	32.182	3.044	54.358	-74.281	65.6346	16.8386	8.7081	2.45218	-113.641	34.4217	-0.289449	54.6644	0.144482	355.821	11.7363	2.83471	0.0631134	3.33638	0.965656
0	71.3343	2.49815	66.6274	-610.078	24.2928	506.818	-1.21615	2.25046	1.21986	26.0887	-10.3416	17.7964	13.2785	3.2499	0.287833	-112.572	141.965	-0.102587	172.588	0.638779	521.316	1.72789	2.27272	-0.333629	-4.20053	0.0147664
0	-8.93936	4.1458	90.5882	-40.7295	23.1225	1035.87	-0.162614	211.358	7.47748	39.1202	1.85872	54.8979	37.7365	6.96702	0.783824	-119.377	178.107	0.0406507	42.9098	-0.0368543	978.209	16.2175	3.75051	0.842908	-0.96472	0.275934
1	50.8173	10.3542	114.369	-162.27	7.09909	112.994	-0.0828235	1224.57	10.7072	18.6729	305.822	28.6334	15.8518	7.51399	2.90649	-105.623	51.4648	-0.290132	20.0346	0.409947	122.156	17.1541	2.5371	0.0848697	1.17408	0.763882
0	51.6735	5.57177	96.2256	-3481.51	8.52454	145.107	0.489198	34.6106	2.7743	10.5284	695.942	12.2467	15.3372	6.41054	1.9179	-112.484	43.9284	-0.0660144	21.4042	0.165824	107.597	13.8774	2.55912	0.481463	-6.06268	0.00232274
0	77.277	2.38779	91.4402	647.721	12.5295	159.498	-0.482371	75.9102	11.0889	44.9412	-10.5681	55.6137	30.8417	3.71007	0.109169	-86.9562	179.876	0.85154	31.8991	-0.504049	105.761	6.03772	2.63688	-0.480376	-1.51739	0.179846
1	38.0602	2.78084	105.053	-906.881	24.1112	249.866	-0.350511	40.3203	7.59462	52.061	-165.773	52.1603	18.6033	4.75509	0.418937	-53.2289	144.337	-0.0941917	29.0205	-0.00131019	93.6682	5.55506	2.4331	0.127862	-3.53464	0.0283426
1	21.2099	2.60073	211.392	-14759.7	58.1747	1910.99	-2.37597	0.359867	0.236509	78.9359	-3760.69	61.5604	37.0465	9.32865	1.00465	-110.214	42.2038	-0.138646	57.4664	-0.218088	313.03	3.72727	2.55323	0.103225	2.47658	0.922484
0	84.0904	2.99132	69.9524	-62.6456	22.031	461.626	-1.17915	12.3697	1.74481	29.113	-513.178	24.369	17.5738	7.48409	0.854748	-103.868	231.141	-0.0739717	39.8101	0.00725072	1078.8	7.40398	2.40727	-0.216519	-6.25891	0.00190967
1	43.358	3.67765	144.919	-1556.94	13.024	861.368	-0.34361	43.8891	3.7746	33.5765	303.597	39.324	53.0742	6.97623	2.31637	-100.559	54.6681	-0.0764509	37.0759	0.115536	122.639	11.3546	3.13037	0.023824	0.67243	0.662047
0	-13.2074	2.69509	107.664	-1061.98	27.3559	295.003	-0.680403	49.5877	4.8487	62.2912	-111.327	72.1976	42.4645	8.375	0.402128	-87.6625	136.948	0.235833	52.5137	-0.330962	195.143	10.8193	2.99791	0.175866	-0.330086	0.41822
0	123.791	2.36342	160.073	-1320.52	10.1396	287.974	-0.723525	22.6488	2.45256	49.2875	-447.442	51.7989	18.2266	4.80628	0.314796	-89.0445	150.56	-0.718383	67.6523	0.573176	271.264	2.22622	2.75742	-0.413559	-6.18179	0.00206246
1	104.557	3.30496	95.1007	-316.375	27.5018	576.994	-0.896502	3.84411	0.92523	45.7556	-561.618	46.13	23.6779	4.72182	4.35279	-91.9685	35.3925	-0.280168	42.53	-0.243141	194.409	6.02734	2.28885	0.113478	4.1487	0.98446
0	37.8086	2.37739	53.8852	-653.134	-6.62108	330.738	-0.23359	113.929	14.1227	41.0174	-337.912	43.2027	15.9414	4.00595	0.670448	-86.3401	99.1806	-1.147	67.7523	0.675744	97.6903	5.78597	2.16823	0.234291	-9.37759	8.46e-05
0	32.7531	3.46595	77.5914	125.31	5.67398	605.274	-0.0900103	2.48937	0.625318	30.5703	-85.2138	32.1119	14.8614	7.73009	2.58102	-70.2226	66.2349	-0.772683	83.9078	0.517672	463.909	0.773186	2.99167	-0.876534	-5.781	0.00307612
0	88.4603	2.31652	86.3389	-1901.71	42.3956	535.36	-0.408037	11.7026	3.59791	35.2453	-333.229	37.098	43.2062	7.23271	1.69584	-75.7448	137.764	-0.478055	66.5114	-0.217954	252.424	3.03993	2.21801	0.0339169	-4.66455	0.00933551
0	44.4215	2.73369	63.0794	-333.34	11.4569	285.908	-0.417075	56.8176	6.18055	31.943	-43.3865	28.7931	17.4037	7.85438	2.5574	-116.605	118.985	-0.5482	29.1557	0.81365	747.645	7.96214	2.55499	-0.224305	-5.81118	0.00298496
0	45.4721	4.46025	83.3039	-343.261	10.1763	288.703	-0.723757	479.905	9.74662	33.0505	-58.2363	45.6674	19.9248	7.36178	0.949249	-88.8975	97.1464	0.00339864	30.7836	0.122808	306.986	11.4598	2.7452	-0.0326536	-2.47979	0.0772875
1	42.2598	3.36026	101.536	-150.167	11.7291	1196.55	-1.5143	41.2602	6.9264	49.8701	-379.373	45.4931	31.408	4.39588	0.835984	-99.6468	20.0627	-0.0436342	25.8878	0.426345	60.727	9.08694	2.9497	0.240468	0.800541	0.69009
1	70.7455	5.27628	196.907	-249.037	40.3742	432.784	-1.23094	21.8077	1.59033	61.1791	-1554.03	78.2136	74.5137	8.11498	1.79757	-128.304	23.3687	0.110658	24.9943	-0.104472	67.5552	12.991	2.75588	-0.252951	5.9206	0.997324
0	125.799	1.84377	30.2114	45.4899	23.9651	154.767	2.33497	4.71616	1.91592	27.8564	-17.1115	16.2403	11.3902	2.26071	0.642361	-93.6278	6.67188	-0.0701843	77.7533	-0.0911658	23.4167	0.222222	2.24307	0.171321	-6.50302	0.00149667
0	52.3421	7.71499	111.09	-363.11	7.51675	499.448	-0.347944	1051.59	4.8448	17.4704	305.449	27.5077	25.0108	6.83265	1.86518	-107.827	58.9376	-0.52022	22.9651	0.0842258	570.035	15.8001	2.85008	-0.136467	-0.259191	0.435563
1	-32.9307	5.44457	116.218	486.975	22.5705	240.591	-0.0451414	1180.48	21.9992	47.7328	-56.5064	73.307	40.7194	7.56383	0.684195	-35.3945	52.5144	-0.192029	28.0907	-0.107305	54.8382	9.32816	3.49223	-0.617447	5.53675	0.996076
0	75.9946	5.94216	140.635	852.423	8.17361	187.067	-0.673138	147.252	4.13564	19.7043	-125.875	17.9343	13.3102	7.46341	1.46927	-79.6989	124.566	-1.16249	36.8127	-0.139324	2278.55	6.44989	2.43959	-0.304374	-5.02843	0.00650646
0	39.0671	2.41091	147.693	215.261	18.7576	367.671	-4.78561	4.78571	1.62101	65.1341	-228.035	61.0248	25.1612	3.63116	1.75006	-95.8603	157.903	-0.505585	84.0043	1.01423	1381.59	1.03453	2.4815	0.240423	-5.18068	0.00559271
0	81.4133	6.93747	111.064	340.925	5.8786	375.32	-0.876609	92.7172	2.82689	30.2817	-284.607	42.6784	18.0774	8.13891	3.0892	-106.683	42.4192	-0.0305741	27.654	0.522016	224.591	14.4609	2.74573	-0.346284	-0.894039	0.290277
0	-1.20493	3.65157	157.075	-4831.47	24.442	699.323	-0.150736	29.8677	1.33622	43.8689	-762.864	51.8393	43.3335	7.85631	3.03284	-108.863	34.4343	-0.782546	33.0432	-0.0260068	226.901	8.31927	2.77736	-0.147886	-0.328172	0.418685
0	165.264	2.26936	74.8346	-540.181	6.39029	161.274	-1.5795	59.061	9.83487	26.3022	72.4385	24.5619	6.70937	4.13998	0.217542	-82.5848	127.934	-0.375635	66.439	1.18418	238.786	8.43539	2.29721	-0.0443824	-3.07304	0.0442331
0	27.3689	2.97727	82.4521	-1044.5	3.43182	356.23	1.00401	5.20289	1.92497	49.7521	-463.337	51.8216	16.4492	4.52593	0.41621	-80.4462	132.98	-0.335469	34.5372	0.00248709	636.132	6.37667	2.30479	-0.0230515	-6.69319	0.00123778
0	65.7807	3.45357	74.9174	-346.823	18.767	301.814	-0.929815	16.2666	2.61565	24.8508	78.4212	21.3294	27.9534	6.69528	1.90874	-120.412	108.225	-0.467287	57.8362	0.137075	409.542	5.75836	3.24793	-0.817876	-4.09436	0.0163932
0	1.77533	3.27239	108.58	-2404.61	28.3626	450.927	-1.73905	73.8074	5.31893	69.4678	-113.379	76.8568	37.6454	4.74783	0.397485	-92.7112	16.5972	-0.188647	26.0665	0.60414	15.8285	11.4463	3.03861	-0.273846	0.973791	0.725874
0	79.0032	5.11365	128.037	867.292	18.2358	206.869	-0.104677	1.01555	0.243185	31.5517	1017.34	46.5805	19.8738	8.33757	0.651684	-70.194	127.91	-0.338669	35.6903	-0.347361	111.917	11.3277	2.69219	-0.0551973	-3.65094	0.0253095
1	24.9444	6.7637	150.006	687.219	5.6243	308.246	-0.383629	285.146	7.50917	14.1574	44.2802	23.4646	9.7234	7.0492	3.41566	-121.8	37.8348	-0.149493	23.1408	0.0393599	86.0698	16.6433	3.12735	-0.345193	0.870563	0.704863
1	-18.2088	3.63855	114.82	-499.445	16.5184	1115.02	-1.20497	119.396	7.20569	51.899	142.056	75.9395	56.5418	7.10156	0.750349	-90.9425	98.3558	-0.753903	26.8816	0.388749	391.554	12.2793	3.02623	-0.261697	-0.886609	0.29181
0	6.99457	6.55881	164.536	-3725.54	28.2728	866.027	-1.80724	19.312	3.85918	60.5052	-558.202	75.1175	51.1195	8.86491	0.347756	-105.184	34.6528	-0.831047	50.6409	-0.00775298	257.947	7.23482	2.4188	-0.405982	-0.0247371	0.493816
0	64.3612	1.91422	38.8494	-33.0251	20.5471	65.2397	-0.423087	11.8629	4.57688	38.7474	-11.1923	37.4888	2.60603	5.28535	0.353218	-106.639	8.43519	0.140032	52.8267	0.567625	31.7143	0	2.07508	0.0429781	-7.07692	0.000843654
0	128.227	1.92102	76.8854	365.1	7.85911	523.375	-0.275176	2.59028	3.70139	19.7658	-21.975	-24.1518	22.825	4.58536	0.668981	-92.5024	72.3437	0.298057	61.3914	-0.211832	823.5	1.16	1.79665	-0.169117	-2.29542	0.0915033
1	87.7946	3.02825	140.819	-1321.35	28.7915	705.575	-0.56643	28.2552	2.15846	44.2969	3.66404	43.2515	50.3918	8.10131	1.7846	-78.0427	51.8556	0.349422	31.1097	-0.153253	152.748	12.2064	2.39292	-0.536647	9.3835	0.999916
0	45.023	2.56082	111.999	304.391	4.94388	1757.21	-2.16076	0.477953	0.32921	20.1363	-451.619	12.8501	53.9549	2.15908	0.0671687	-92.6859	227.255	-0.446751	31.4803	1.48051	1221.2	0.231405	1.84482	-0.10824	-8.76438	0.000156175
0	37.2487	2.62828	97.3989	-1042.24	9.15322	669.617	-0.577065	5.17804	1.67059	39.8171	-11.7418	43.7399	18.2947	3.24146	0.0705305	-87.735	141.591	-0.601378	62.3589	0.245471	224.441	7.33611	2.48892	-0.00135527	-7.50206	0.000551642
0	52.5636	3.056	100.254	-927.622	29.6217	336.991	0.393567	3.54279	0.848597	31.4964	-360.938	43.833	33.5501	7.14822	0.398178	-91.4581	205.348	-0.388006	165.022	0.549134	158.702	2.19724	2.18791	0.0867461	-9.75916	5.78e-05
0	15.3742	7.64201	145.149	-835.408	7.05221	587.043	-0.309589	380.009	3.62068	19.0343	-105.73	25.0452	24.9584	6.77072	2.09036	-121.328	36.4661	0.243487	13.5821	-0.51804	29.9517	14.9198	3.16176	0.262991	1.07989	0.746474
0	61.3282	4.98295	84.1896	-209.791	5.89348	478.179	-0.297199	221.509	11.9564	22.1046	203.497	29.5979	11.4312	7.85506	1.79451	-78.7914	163.806	-0.0980604	26.0978	-0.196558	1677.91	8.84017	2.17107	-0.228511	-3.66878	0.0248732
1	34.5535	7.14734	113.856	233.232	18.1089	303.875	-0.593877	365.561	9.52756	39.1148	88.6836	65.5997	27.4348	7.64684	1.93894	-82.0651	89.8525	0.517237	22.9905	0.490957	164.442	16	3.10075	-0.489194	5.99135	0.997506
0	126.95	2.4304	88.8094	40.3378	18.4531	431.683	-0.236981	43.6465	3.3577	26.1945	196.574	33.3865	32.8265	6.89591	3.1097	-91.71	163.097	-0.232557	26.2989	0.386222	220.254	6.08345	2.726	0.604138	-6.4588	0.00156422
0	200.134	2.90428	-109.964	-26.4398	4.46133	535	-2.36035	0.180359	0.180359	82.0613	-222.25	40.7294	33.0833	0.402778	0.25	-58.3837	55.6667	0.346449	45.1542	0.201926	440.2	0.24	2.37338	-0.838366	-1.72345	0.151428
1	-6.47994	2.93372	62.7169	-162.413	30.9078	657.169	-1.47715	330.111	17.942	59.4079	-520.229	83.1331	50.461	7.63535	4.13082	-122.286	126.755	-0.122843	33.6557	-0.117398	285.206	14.7216	3.49499	-0.487251	4.23873	0.985779
1	64.0174	2.58739	57.1842	-341.595	12.5032	443.826	-0.747142	20.8333	6.49434	39.2241	-186.003	33.3914	12.2961	4.32579	2.03105	-135.214	33.8528	0.309819	19.3859	-1.03235	222.222	0.14876	3.7835	-1.30592	0.625247	0.651411
0	58.0123	3.01497	123.8	-637.877	48.867	670.073	-8.08073	2.21922	1.62813	54.2204	-269.258	46.0501	18.9949	5.19049	0.303364	-74.035	56.0616	-0.347799	37.4749	-0.444542	308.267	1.89333	2.41024	-0.1653	-0.824379	0.304835
1	183.179	5.18744	74.0892	-1384.65	9.87614	157.764	-2.20875	17.9634	3.56622	30.9832	-140.492	22.8272	17.5335	3.98154	0.490859	-101.066	71.1717	-0.858848	28.2829	-0.106823	124.342	8.98047	2.33342	-0.300013	-0.562298	0.363016
1	11.727	4.46341	75.5852	-103.488	10.6243	455.176	0.0819419	879.057	21.2872	28.5436	9.60709	46.4339	21.3117	7.67867	1.31582	-115.557	21.0267	0.0332316	20.2594	-0.439676	857.354	14.7978	2.64166	-0.170307	2.77182	0.941134
1	139.499	3.09486	75.7744	-837.232	23.5279	4227.08	-7.92289	0.781232	0.744992	50.1937	221.005	31.6668	84.3465	10.1477	3.82356	-112.613	27.0181	-0.565588	22.5038	0.190165	467.208	1.08333	1.97369	0.61423	5.55696	0.996154
1	-8.19988	4.53482	101.658	114.748	16.8861	378.43	0.575533	157.627	7.9178	46.0465	-675.499	55.7527	28.2078	7.78114	2.55572	-128.158	70.3329	-0.292201	30.6292	-0.219418	513.483	17.3463	2.60128	-0.457361	1.52388	0.821109
0	32.871	3.37932	135.004	-5997.06	13.1796	321.878	-0.643424	32.4168	3.30907	39.6518	27.0859	40.6062	27.2834	8.50994	2.45725	-82.2472	143.809	-1.40335	39.1592	0.585326	140.283	4.39207	2.44733	-0.37593	-8.6126	0.000181768
1	-9.09346	6.08998	101.063	262.873	16.2094	308.922	-0.629282	780.828	16.7561	43.0516	-19.9438	61.8033	19.1931	4.28152	0.148517	-113.626	61.2099	0.26127	24.5144	-0.176265	139.419	13.2813	3.53812	-0.704007	3.78375	0.977768
1	-0.846621	11.3884	144.032	-1103.11	20.2452	777.942	-1.55618	47.5595	1.53045	41.0456	490.767	65.0861	41.2522	7.94861	0.785693	-128.471	58.835	-0.382273	19.7273	0.51788	51.4924	15.4971	3.50405	-0.489967	1.15463	0.760356
1	22.5338	5.265	108.443	-256.288	18.289	1153.29	-0.277513	315.257	3.73286	32.7315	-204.516	44.3375	22.9511	7.63072	1.99543	-117.955	101.793	-0.000143112	28.0496	0.160728	132.081	16.4928	2.62359	-0.144173	0.535407	0.630743
1	0.43381	5.16188	112.074	-2242.12	16.8632	967.442	-0.779527	31.6683	3.65458	56.3292	2.11242	70.7464	49.082	8.07639	1.26454	-120.874	21.6409	-0.470853	21.8977	1.3344	286.913	12.3331	2.74843	-0.492106	-0.166411	0.458493
0	66.3708	2.78984	99.9922	-425.232	-6.72642	610.808	-1.57694	1.14041	0.840815	23.8718	11.738	15.9479	24.0293	8.48354	0.463	-95.1525	132.395	-0.077239	47.8032	0.636756	1425.06	0.909972	2.47512	0.28467	-8.39741	0.0002254
1	99.7022	4.46857	134.705	542.276	2.25445	361.029	0.120757	605.502	6.51095	15.541	122.708	29.8639	18.2797	6.88077	3.67995	-114.049	90.1775	0.407928	29.5542	-0.107185	179.143	17.1934	2.85518	0.183036	0.3064	0.576006
0	61.1926	5.26543	70.2935	-79.9431	0.984843	323.895	0.00319511	62.4701	2.73355	5.90618	109.626	12.4072	6.17842	6.72248	3.47289	-115.828	31.9877	0.662769	30.206	-0.455772	234.999	12.0387	2.87514	-0.206941	-2.58567	0.0700667
0	38.9257	5.22801	76.7847	-436.481	-8.60393	448.187	-0.347414	7.95879	1.26143	18.7917	590.559	33.2667	35.5131	7.40334	2.12399	-86.0045	100.881	-0.547217	48.501	-0.162853	1343.54	2.82007	3.06574	0.43886	-9.02601	0.000120227
0	68.0045	2.87646	70.913	-393.644	3.08749	130.51	-1.59793	62	20.213	26.224	63.813	9.9128	18.727	3.95125	0.630341	-80.6503	49.6696	-0.445442	57.9889	-0.0903971	133.142	0.31	2.94873	-0.298633	-3.42346	0.0315702
0	116.079	1.5	-82.7877	0	-18.4751	163	1.23688	0.391204	0.391204	55.9782	0	33.8093	4.66667	3.98611	0.111111	-81.498	57.625	-0.0874192	80.2401	0.0877782	46.375	0.25	1.63507	-0.0590666	-10.7423	2.16e-05
0	28.7278	4.86189	114.631	-181.482	8.85756	330.689	-0.793898	194.179	8.07158	45.0142	-201.689	55.0608	41.3831	8.19775	0.773882	-77.2757	75.4847	-1.07953	33.4414	0.328133	191.317	13.8308	3.00209	-0.527725	-1.37414	0.201952
1	38.3244	4.95779	138.763	469.209	14.8355	904.077	-1.13153	224.566	8.59685	39.7386	-483.231	50.2707	27.8114	8.19571	1.8547	-88.4262	39.9566	0.161858	28.6176	0.118936	225.463	13.0002	2.63485	-0.304605	3.28173	0.963797
0	8.03858	3.71676	96.6383	102.835	18.0498	217.278	-2.4255	97.0706	13.6924	46.7437	6.40439	50.733	18.0815	4.46424	0.351581	-119.574	83.0865	0.210329	26.6953	0.584885	147.95	12.3328	2.52974	-0.392475	-0.412332	0.398353
0	27.4295	1.78969	75.3528	317.632	36.5683	1085.87	0.573806	0.413111	0.577027	28.059	-26.5684	24.1292	20.5373	3.48155	0.656684	-75.8198	231.981	-0.317013	125.876	0.744382	2099.32	0.243767	1.90716	0.22723	-8.42925	0.000218339
1	33.6957	3.69741	93.7235	-363.469	23.4218	978.785	-0.495832	41.9888	3.22871	52.3542	-378.393	47.1585	23.7455	9.0987	0.571992	-124.721	33.1816	-0.433371	29.6953	0.0250562	240.905	8.50654	2.60337	-0.140022	4.33094	0.987016
1	70.8265	3.91621	212.81	-6055.49	54.8	1294.63	-3.79687	0.142738	0.121806	74.9032	-4432.03	64.2795	58.1226	9.46559	0.613332	-94.9216	76.1279	-0.523381	51.2176	0.0240502	470.569	3.03368	4.01382	-0.347452	4.60098	0.990058
1	7.00027	3.82851	85.9442	-28.019	12.925	385.327	-0.074527	99.1511	3.07625	35.9035	-749.503	40.5176	32.7353	7.44259	2.01345	-91.798	150.058	-0.252049	42.5805	0.00672371	234.223	16.9613	3.40536	-0.70422	-1.01975	0.265076
0	61.012	3.12697	101.414	-304.265	11.7516	555.924	0.204626	54.5556	4.11283	15.0931	-640.236	10.6473	14.3456	6.81109	2.56296	-114.565	148.35	-1.10483	37.6956	0.556263	843.753	7.05272	2.9172	-0.529157	-6.80021	0.00111231
1	56.3425	1.62254	124.534	1173.56	25.2955	1046.38	-11.2356	1.57544	1.59161	37.7621	16.6534	-1.36236	33.3721	5.6107	0.407407	-80.7281	84.6155	0.429394	20.7008	-0.307156	126.028	3.17284	1.87522	-0.00564553	0.895571	0.710039
1	113.9	2.41571	119.524	-673.565	3.14891	882.008	-1.30451	8.94966	5.14597	67.8463	-224.398	51.9044	30.0905	5.57188	0.350773	-94.7064	74.9567	-0.0350512	90.3377	-0.525154	235.039	1.1453	2.36263	-0.238392	0.518538	0.626806
0	73.4403	1.72427	194.63	-33622.2	29.8756	351.167	5.89535	0.247337	0.247337	73.8979	-45.7734	46.8384	19.625	1.63281	0.25	-101.638	5	0.148862	7.2356	-0.0240062	278.5	0	1.33973	0.252366	-10.1502	3.91e-05
1	62.081	2.93303	99.1731	-562.269	32.478	271.593	0.740282	4.7807	2.88701	47.8114	-197.529	30.3232	18.8881	4.84167	0.275983	-88.4756	53.865	-0.0998611	61.5096	0.610564	663.883	2.09566	2.211	-0.369211	-1.87662	0.132778
0	16.1189	4.33341	45.7122	-69.141	26.5922	414.558	0.167578	14.0907	11.2709	55.2813	-103.832	51.5792	21.0554	2.08409	1.72169	-114.719	23.165	0.596415	91.4911	-0.307687	278.082	0.933594	2.11972	0.304472	-0.65397	0.342095
1	52.7219	4.26494	131.671	-1379.85	26.6557	240.902	-5.32261	10.7238	6.00936	57.8921	-565.709	41.6912	17.0609	5.11984	0.0359957	-87.6171	51.3903	-0.0064415	43.6919	-0.0124158	28.791	7.96	2.21274	-0.15147	0.250689	0.562346
1	68.6896	2.86838	99.2179	-977.724	32.5854	473.57	-0.807779	104.438	10.1239	77.991	-1043.17	93.2562	59.5318	4.0893	0.607778	-67.2378	45.2436	-0.448951	31.5664	-0.259142	119.326	9.14048	2.33051	0.273558	5.67938	0.996596
0	58.3571	2.7796	91.449	-238.961	12.5177	336.006	-1.20195	76.9061	7.33208	36.351	-212.211	47.4337	30.376	6.96003	0.224464	-116.725	162.106	-1.04282	34.0135	0.213739	300.286	7.54325	2.42793	-0.111933	-7.96947	0.000345743
0	110.374	2.21723	102.501	-2918.32	-25.1001	366.339	-0.432191	2.15933	0.941115	34.2082	-222.955	23.8721	34.4073	3.96933	0.480936	-106.094	128.446	-0.117892	68.1784	0.682494	211.146	5.8322	2.32417	-0.315786	-8.56057	0.000191474
0	43.2984	3.33019	86.3767	-1772.79	22.8656	542.568	-1.28236	33.1026	3.69324	55.0825	-489.874	57.3075	33.9258	4.81799	0.325085	-94.5587	80.0926	-0.165045	32.4045	0.144933	90.4936	9.06477	2.58122	-0.298516	-2.00593	0.118581
0	35.7835	3.00679	117.715	-411.73	21.2186	1142.64	-3.47519	2.31706	1.5231	65.174	416.294	63.8926	20.1711	9.24594	0.245873	-85.9871	152.316	-0.486158	48.5877	-0.0235266	1183.66	2.14204	2.38395	-0.115848	-2.35397	0.0867504
1	42.4836	3.26941	126.37	1243.13	9.62893	480.751	-0.121938	117.129	14.2799	41.4127	406.019	51.0055	25.0046	7.68642	1.42325	-57.4391	124.837	0.583409	48.273	-0.206732	235.483	8.16476	3.20661	0.030631	1.79735	0.857826
1	13.9015	4.11948	86.2541	-937.533	18.9238	729.53	-0.873077	40.4511	3.10937	46.6374	-1078.87	52.2183	47.3443	7.19458	1.72146	-99.621	55.812	-0.67043	25.568	-0.0344744	105.639	11.2377	4.75675	-0.949736	1.58435	0.82982
0	46.1409	2.84757	112.343	-349.553	23.343	708.375	-0.849743	24.5521	8.52445	77.0498	-532.4	54.0473	15.8597	1.72177	0.0928057	-91.5616	16.0689	-0.362988	31.2824	1.38626	37.2677	3.97521	1.85818	-0.0630883	0.412266	0.601631
0	65.0239	2.20254	65.1325	-89.7027	7.04156	413.08	-0.405193	8.89295	2.39759	50.58	-507.241	58.8811	20.3855	3.67735	0.519253	-76.0196	38.1402	0.0925971	54.9586	1.08734	89.2955	4.79339	4.22727	0.721154	-5.47689	0.00416491
1	140.413	2.97729	107.587	-78.0781	-5.69505	548.159	-2.70004	1.02582	0.717415	35.1029	-267.788	2.1661	42.134	8.9736	2.01777	-164.126	92.6637	0.0108199	43.329	0.797005	349.165	2.76454	1.99557	-0.019182	1.83732	0.862632
0	111.999	3.69171	75.9289	4.36881	1.96008	281.579	0.0376571	12.8176	1.17803	23.2277	-807.08	22.5244	15.1891	7.2266	1.11485	-64.5484	146.384	-0.19785	50.2793	0.68373	258.883	5.76013	2.78497	-0.443122	-7.46991	0.000569653
0	22.0734	4.03463	97.4956	373.159	15.5733	439.276	0.611272	17.5388	4.18842	54.3837	52.1747	74.0276	29.7937	7.97601	0.0779917	-71.8101	66.3547	-0.136708	61.4897	0.0134735	231.301	4.94331	2.37796	-0.161358	-3.17444	0.040139
1	-14.9932	3.79273	104.173	579.432	24.611	794.026	-1.00563	195.037	5.35669	48.3348	-421.858	64.5586	33.2138	7.62767	2.88972	-127.338	13.6518	0.000454062	17.0054	-0.300293	42.2851	13.1618	3.25135	-0.297517	3.27732	0.963642
0	30.9538	4.3336	136.961	275.449	0.749376	631.846	-0.0331764	60.2658	5.17419	18.8598	615.23	32.5566	34.3469	7.36714	4.43262	-120.496	20.7543	0.0755008	21.8506	0.226826	272.002	15.6054	2.51394	-0.0922197	0.199236	0.549645
1	26.9907	6.10264	124.511	-1638.59	26.561	884.345	-1.46175	59.3909	3.10298	57.6995	-838.027	61.7895	55.2144	8.51529	1.17896	-141.583	78.2521	-0.347667	37.213	-0.0353833	306.016	8.92986	3.11141	-0.193896	1.52507	0.821284
0	49.5941	5.14716	131.094	398.286	6.9218	439.197	-0.0431327	330.7	4.01564	13.417	402.82	21.1869	16.773	6.76743	1.88701	-105.952	218.143	-0.0938589	38.848	-0.048833	1091.6	13.4905	4.065	-0.40183	-2.33178	0.088525
0	156.838	2.27197	128.42	-25140	1.72512	383	8.33373	0.246992	0.22766	47.7894	-46.7109	22.1307	9.14583	4.21123	0.222222	-88.1859	9.24687	-0.30639	30.6227	-0.198229	116.125	0.4375	1.53518	0.0955706	-12.0665	5.75e-06
1	5.25329	3.56371	96.1386	-473.587	35.8799	973.729	-1.6997	2.88993	0.659555	62.8754	-2516.18	62.6932	30.2115	9.33739	0.752358	-113.987	40.0821	-0.185754	51.0109	-0.205625	586.949	8.72493	2.8725	-0.720073	2.29404	0.908383
0	86.0532	2.63858	81.9397	-133.361	-1.59475	243.349	0.268936	7.09438	3.19943	36.3558	-186.42	32.2874	38.7599	3.80645	1.42972	-98.514	25.7205	0.402324	48.6227	0.0816258	27.9993	10.4245	3.3359	0.939426	-2.93145	0.0506208
0	155.472	2.33379	126.09	-2666.92	6.38682	394.539	-1.04787	40.2181	4.67134	20.3815	105.68	11.6415	13.4535	3.89807	0.0278519	-95.555	36.2249	-0.211219	61.2171	0.113935	42.8056	2.30859	2.46614	0.640596	-7.33672	0.00065076
0	51.896	3.8602	87.3806	-360.719	17.904	301.86	-2.47789	43.0367	4.30632	43.2253	-352.654	45.6244	23.21	8.68081	0.046365	-84.8612	118.139	-0.202826	65.5116	0.273109	558.013	9.30521	2.8083	-0.281017	-3.48108	0.0298554
1	44.2387	5.76263	108.089	-248.425	27.6433	174.55	-2.21399	154.547	8.10217	44.6005	-138.693	52.8199	21.1283	8.86699	1.37687	-94.894	36.3465	-0.155698	30.0259	0.413015	206.747	15.2831	3.01767	-0.399663	1.77009	0.854468
0	53.7589	3.16952	87.9778	174.291	34.9699	576.983	-1.77038	23.0261	7.26684	34.3816	-561.266	21.7273	11.6792	8.84852	0.823209	-73.4025	161.601	-0.371895	32.7928	-0.392563	321.111	5.7924	2.1624	-0.361009	0.431225	0.606166
0	95.4278	3.09125	94.8698	-752.403	12.453	281.25	-0.324969	66.6832	6.05167	23.4851	139.446	15.7602	14.5033	7.84197	2.67311	-77.896	148.775	-1.20237	37.7924	0.0692489	808.44	11.8842	2.62568	-0.209273	-5.21197	0.00542135
1	32.2322	2.56459	114.595	-49.1692	24.541	994.093	-1.40776	25.9221	7.23049	66.6542	-18.0167	82.8211	28.0519	4.7027	0.503744	-109.829	123.073	0.13795	45.8697	1.48031	460.878	12.2877	2.85188	-0.542055	0.612283	0.648461
0	123.454	2.57253	62.7045	-16.4536	2.17916	44.6042	-0.532659	680.341	9.48404	14.4391	-19.4382	23.1318	6.70186	6.78805	3.13433	-73.2477	217.35	-0.126626	33.9857	0.25437	129.045	17.4898	3.81018	-0.738984	1.05175	0.741111
0	96.0567	2.97465	129.785	12.5232	-14.6858	271.077	-2.7133	3.1041	1.59416	39.4454	195.257	36.0002	16.3966	9.92405	1.14857	-75.2869	80.0258	0.165941	101.786	0.877858	996.487	1.97922	2.33542	-0.174712	-5.47811	0.00415983
0	151.248	2.79532	93.3281	-190.291	16.9132	755.814	-1.32753	8.72291	1.42447	36.4226	-2309.87	11.9334	20.78	7.90239	0.220466	-126.845	60.4208	0.105385	19.6821	-0.468185	63.3673	5.3116	2.41717	-0.363292	-0.717052	0.328043
1	-11.9728	4.95024	129.123	-1541.83	21.436	738.038	-0.545814	89.4017	3.75219	53.2351	-497.235	74.7375	37.593	7.978	1.51149	-93.6245	18.9751	-0.139734	21.4287	0.0462553	181.383	15.2386	2.15643	0.0985379	0.409202	0.600896
0	23.3487	7.14285	118.996	1010.09	14.2508	1084.85	-0.652177	122.579	5.19998	42.1708	123.983	52.9532	44.0444	7.86006	0.303049	-78.6596	49.1589	-0.790122	31.8425	0.317396	301.763	12.258	2.57544	-0.415005	0.766026	0.682661
0	132.69	2.05812	158.437	927.56	3.46495	204.096	-4.96085	0.994537	0.723752	22.1869	139.734	2.80313	29.2048	4.4673	2.04304	-86.5659	16.7282	0.465038	58.0793	-0.863683	140.3	0.373333	1.98658	0.674835	-2.85842	0.0542478
0	66.8752	2.9465	134.647	-1823.45	16.194	839.574	-0.710949	9.99514	0.858637	41.7405	-423.94	42.4142	39.3252	7.72726	1.356	-101.845	70.6179	-0.249747	26.4201	0.0615886	33.726	9.78101	2.62973	0.428327	-2.19405	0.100286
0	80.5735	4.19297	80.5948	-602.776	10.5644	332.482	-0.434606	92.043	5.2904	32.7237	-1102.34	43.8923	18.6464	7.65258	1.88048	-67.412	82.3574	-0.406501	39.5542	0.409673	1162.63	11.8984	2.45346	-0.015483	-4.61807	0.00977532
0	97.4425	2.95671	149.529	195.393	8.21239	547.863	-0.192947	112.674	0.83331	15.6516	842.249	28.5608	18.1428	7.38213	2.43388	-90.7037	59.038	-0.389927	20.5822	-0.0659662	165.446	15.2266	3.13347	0.685486	-3.36115	0.0335319
1	37.6321	6.18917	91.3397	-10.106	9.11524	281.19	-0.661315	829.762	11.0623	19.6474	243.266	31.7003	17.2568	7.17379	1.65082	-76.7431	80.879	-0.188688	30.9651	-0.504826	379.975	14.0327	2.89393	0.0702746	-0.644291	0.344277
